# Supplementary material for: Breaking the Saturated Vapor Layer with a Thin Porous Membrane
Source: Membranes (Basel). 2022 Dec 5;12(12):1231. doi: 10.3390/membranes12121231 (PMC9784513; doi:10.3390/membranes12121231)
Supplement: Supplementary file 1 [file membranes-12-01231-s001.zip]

Archive with 1 entries (1 files):
- membranes-2064665-supplementary.pdf
